# Supplementary material for: The dengue preface to endemic in mainland China: the historical largest outbreak by Aedes albopictus in Guangzhou, 2014
Source: Infect Dis Poverty. 2017 Sep 22;6:148. doi: 10.1186/s40249-017-0352-9 (PMC5609019; doi:10.1186/s40249-017-0352-9)
Supplement: Supplementary file 2 — The district distibution of dengue outbreak in Guangzhou, 2014. (XLS 25 kb) [file 40249_2017_352_MOESM2_ESM.xls]

## Sheet: Sheet1
S1 Table. The district distibution of dengue outbreak in Guangzhou, 2014
District	Cases	Population	Incidence Rate((per 100 000 )
Baiyun	11834	2230835	530.474
Liwan	4466	913890	488.68
Yuexiu	4790	1177755	406.706
Haizhu	5995	1579063	379.656
Huangpu	1449	459717	315.194
Panyu	3540	1423220	248.732
Tianhe	3431	1436867	238.783
Luogang	359	373879	96.0204
Nansha	483	607817	79.4647
Huadu	542	949055	57.1094
Zengcheng	348	1072457	32.4489
Conghua	103	614494	16.7618
