# Supplementary material for: The dengue preface to endemic in mainland China: the historical largest outbreak by Aedes albopictus in Guangzhou, 2014
Source: Infect Dis Poverty. 2017 Sep 22;6:148. doi: 10.1186/s40249-017-0352-9 (PMC5609019; doi:10.1186/s40249-017-0352-9)
Supplement: Supplementary file 3 — The age distribution of dengue outbreak in Guangzhou, 2014. The brown bar chart shows the age-specific cumulative cases and the dark red line represents the incidence rate of different age groups. (XLS 400 kb) [file 40249_2017_352_MOESM3_ESM.xls]

## Sheet: Sheet3
S2 Table. The Age district distibution of dengue outbreak in Guangzhou, 2014
Age	Cases	Incidence Rate (per 100 000)	Proportion(%)
<5	766	147.181	2.05142
5-	928	213.102	2.48527
10-	2728	187.537	7.30584
20-	7972	237.451	21.3498
30-	6842	280.326	18.3235
40-	6458	310.955	17.2951
50-	5038	403.94	13.4922
60-	3522	506.909	9.43224
70-	2071	483.389	5.54633
80-	1015	554.209	2.71826
Total	37340	290.83	100
